# Supplementary material for: The Use of an Integrated Digital Tool to Improve the Efficiency of Multidisciplinary Tumor Boards—A Prospective Trial in Taiwan
Source: Cancers (Basel). 2025 Jan 28;17(3):444. doi: 10.3390/cancers17030444 (PMC11815928; doi:10.3390/cancers17030444)
Supplement: Supplementary file 1 [file cancers-17-00444-s001.zip]

Archive with 1 entries (1 files):
- cancers-3392192-supplementary.pdf
